# Supplementary material for: Stroma remodeling and reduced cell division define durable response to PD-1 blockade in melanoma
Source: Nat Commun. 2020 Feb 12;11:853. doi: 10.1038/s41467-020-14632-2 (PMC7015935; doi:10.1038/s41467-020-14632-2)
Supplement: Supplementary file 4 — Supplementary Data 1 [file 41467_2020_14632_MOESM4_ESM.xlsx]

## Sheet: Sheet1
Immune cell infiltartion by ImmuCC
Sample number	Response	Mast Cells	Neutrophil Cells	Eosinophil Cells	B Cells Memory	B Cells Naive	Plasma Cells	T Cells CD8 Actived	T Cells CD8 Naive	T Cells CD8 Memory	M0 Macrophage	M1 Macrophage	M2 Macrophage	Treg Cells	T Cells CD4 Memory	T Cells CD4 Naive	T Cells CD4 Follicular	Th1 Cells	Th17 Cells	Th2 Cells	Monocyte	GammaDelta T Cells	NK Resting	NK.Actived	DC Actived	DC Immature
ms1	SR	0.131078	0	0	0	0.0343513	0.000294349	0	0	0.00685316	0.328574	0.0391869	0.103138	0.0155609	0.00885648	0.0024265	0	0	0.00904054	0.0112753	0.262174	0	0.018921	0	0	0.0282695
ms2	DR	0.100234	0	0.000116891	0.00622137	0	0.0509136	0	0	0.105174	0.137766	0.15215	0	0.00045111	0	0.0401848	0.00515626	0.00540107	0	0.00862271	0.156109	0.0131908	0.061946	0	0	0.156363
ms3	DR	0.0822587	0	0	0.00200008	0	0.0322347	0	0	0.0491044	0.213175	0.0994073	0	0.0164491	0	0.0457565	0.00578463	0	0	0.00294395	0.237638	0.00167829	0.114823	0	0	0.0967466
ms4	DR	0.0325644	0	0	0.00835141	0	0.00427035	0.0145983	0	0.136374	0.0794087	0.171549	0	0.0494882	0	0.0530633	0	0	0.00835555	0.002742	0.230927	0.0154482	0.0305483	0	0	0.162312
ms5	DR	0.0174971	0	0	0	0	0.15881	0.00841794	0	0.0468137	0	0.056283	0.304248	0.0149546	0.00075111	0.0175472	0	0	0	0.024576	0.26517	0.00482183	0.0386502	0	0	0.0414594
ms6	DR	0.0913904	0.00908098	0.00323262	0.0464602	0	0.0954153	0	0	0.0724877	0.117089	0.0710931	0.0478646	0	0	0.0316624	0	0.0192226	0.00485275	0	0.24843	0.00396349	0.0353296	0	0	0.102425
ms7	DR	0.123205	0	0.000513523	0.038342	0	0	0.008159	0	0.0392744	0.201649	0.0757996	0.0745238	0	0	0.0603467	0	0	0.0226093	0	0.213295	0.00426991	0.0740078	0	0	0.0640051
ms8	SR	0.0133886	0	0	0.000177833	0	0	0.00763929	0	0.0381197	0.5082	0.058737	0	0.0265942	0.000693761	0.0134067	0	0	0	0.0154106	0.232663	0	0.0331591	0	0	0.0518104
ms9	SR	0.0668715	0	0	0	0.0264122	0.00197388	0.005662	0	0.0853415	0.0700639	0.10691	0.148382	0	0.0313849	0.0105878	0	0	0	0.0239698	0.227735	0.00206253	0.0328783	0.0323871	0	0.127378
ms10	NR	0.0811786	0	0	0.0397345	0	0	0	0	0.0555749	0.222013	0.0524236	0.127823	0	0	0.102561	0	0.00998787	0	0	0.218542	0.00449318	0.0442377	0	0	0.0414311
ms11	NR	0.0223739	0	0	0	0.0103878	0.0134017	0.0149366	0	0.0530714	0.0319883	0.21614	0.0975232	0.0209837	0	0.0261874	0	0	0.0120768	0	0.293058	0.0043621	0.00591141	0.0141954	0	0.163403
ms12	NR	0.0215865	0	0	0	0.0133178	0.0451017	0.0183392	0	0.063182	0	0.0969594	0.140072	0.0258288	0.0106043	0.0138698	0	0	0	0	0.384664	0.0158658	0.0405836	0	0	0.110025
ms13	NR	0.0258324	0	0	0.00151257	0	0.138205	0.0102625	0	0.0450174	0.0516999	0.0774	0.111145	0.0267311	0	0.011264	0	0	0.0147473	0.00582988	0.319221	0.0065055	0.0165513	0	0	0.138075
ms14	NR	0.00812367	0	0	0	0	0.0012725	0.02198	0	0.0337042	0.534462	0.0780335	0	0.000326836	0.0106599	0.00688814	0	0	0.00716729	0	0.185466	0.00381828	0.0175143	0.00530912	0	0.085274
ms15	NR	0.0962976	0	0	0.0426619	0	0.00789493	0	0	0.080992	0.303153	0.0745867	0	0	0	0.132303	0.0109472	0.0154484	0	0	0.126054	0.00382539	0.0330907	0	0	0.0727448
ms16	NR	0.134515	0	0	0	0.00765139	0.00835914	0.0144798	0	0.077571	0.216296	0.104704	0.0419951	0.000609732	0.00715752	0.0498001	0	0	0	0.0239866	0.176576	0.00760196	0.0336576	0	0	0.0950389
ms17	NR	0.0279875	0	0	0.00922407	0	0.0558411	0	0	0.0475764	0.363392	0.0791646	0.0947582	0.00806285	0	0.0140418	0.00279863	0.0119666	0	0.00116162	0.228036	0.00219686	0.0181039	0	0.0140774	0.0216102
