# Supplementary material for: Stroma remodeling and reduced cell division define durable response to PD-1 blockade in melanoma
Source: Nat Commun. 2020 Feb 12;11:853. doi: 10.1038/s41467-020-14632-2 (PMC7015935; doi:10.1038/s41467-020-14632-2)
Supplement: Supplementary file 5 — Supplementary Data 2 [file 41467_2020_14632_MOESM5_ESM.xlsx]

## Sheet: Sheet1
DEGs of lineage specific T cell, B cell and macrophage markers: DR vs NR
Gene Symbol	Gene ID	baseMean	log2FoldChange	lfcSE	stat	pvalue	Type
Cd2	ENSMUSG00000027863	299.121	0.354896	0.326	1.08864	0.276313	Tcell
Cd3d	ENSMUSG00000032094	95.5053	0.110253	0.464335	0.237443	0.812313	Tcell
Cd3e	ENSMUSG00000032093	227.809	0.136199	0.464724	0.293074	0.769465	Tcell
Cd3g	ENSMUSG00000002033	267.27	0.288183	0.364621	0.790365	0.429315	Tcell
Cd8a	ENSMUSG00000053977	194.405	0.0188789	0.433593	0.0435405	0.965271	Tcell
Sirpb1a	ENSMUSG00000095788	205.663	-0.435482	0.450752	-0.966122	0.333983	Tcell
Sirpb1b	ENSMUSG00000095028	167.842	-0.356623	0.457984	-0.778681	0.436168	Tcell
Sirpb1c	ENSMUSG00000074677	197.438	-0.130975	0.4647	-0.281848	0.77806	Tcell
Sirpa	ENSMUSG00000037902	9272.87	-0.00707688	0.376467	-0.0187981	0.985002	Tcell
Tigit	ENSMUSG00000071552	53.8068	0.353016	0.436669	0.80843	0.418843	Tcell
Gzmk	ENSMUSG00000042385	46.9011	0.0349377	0.440164	0.0793744	0.936735	Tcell
Itk	ENSMUSG00000020395	97.7162	-0.462084	0.452957	-1.02015	0.307657	Tcell
Sh2d1a	ENSMUSG00000005696	31.65	-0.0985022	0.464473	-0.212073	0.83205	Tcell
Cd247	ENSMUSG00000005763	255.004	0.430527	0.338102	1.27336	0.202889	Tcell
Prf1	ENSMUSG00000037202	144.251	0.180341	0.405951	0.444244	0.656866	Tcell
Nkg7	ENSMUSG00000004612	430.068	0.627068	0.373907	1.67707	0.0935291	Tcell
Il2rb	ENSMUSG00000068227	670.888	-0.24053	0.389255	-0.617924	0.536625	Tcell
Sh2d2a	ENSMUSG00000028071	141.435	-0.351635	0.409302	-0.859108	0.390281	Tcell
Klrk1	ENSMUSG00000030149	377.955	0.139062	0.338466	0.41086	0.681175	Tcell
Zap70	ENSMUSG00000026117	152.502	0.269315	0.433108	0.621819	0.534061	Tcell
Cd7	ENSMUSG00000025163	351.421	-0.270787	0.360411	-0.751328	0.452455	Tcell
Cst7	ENSMUSG00000068129	212.309	0.176887	0.317233	0.557594	0.577122	Tcell
Lat	ENSMUSG00000030742	244.308	0.461979	0.277674	1.66375	0.0961634	Tcell
Sla2	ENSMUSG00000027636	80.8519	0.315383	0.389106	0.810533	0.417634	Tcell
Stat4	ENSMUSG00000062939	302.507	-0.400215	0.344661	-1.16118	0.245567	Tcell
Cd6	ENSMUSG00000024670	94.2331	-0.123911	0.464695	-0.26665	0.789738	Tcell
Cd96	ENSMUSG00000022657	79.4594	0.0352188	0.464559	0.0758111	0.939569	Tcell
Tc2n	ENSMUSG00000021187	26.2295	-0.242349	0.461057	-0.525638	0.59914	Tcell
Fyn	ENSMUSG00000019843	8798.33	-0.114412	0.193494	-0.591296	0.554322	Tcell
Lck	ENSMUSG00000000409	415.949	-0.12287	0.372336	-0.329997	0.741402	Tcell
Tcf7	ENSMUSG00000000782	2645.02	-0.910722	0.226715	-4.01704	5.89e-05	Tcell
Tox	ENSMUSG00000041272	685.512	-0.108255	0.299713	-0.361197	0.717952	Tcell
Spock2	ENSMUSG00000058297	1046.42	1.28357	0.366372	3.50347	0.000459241	Tcell
Skap1	ENSMUSG00000057058	196.727	-0.175751	0.441258	-0.398296	0.690412	Tcell
Cd28	ENSMUSG00000026012	230.217	-0.118616	0.323566	-0.36659	0.713925	Tcell
Cblb	ENSMUSG00000022637	2448.54	-0.000987654	0.261613	-0.00377525	0.996988	Tcell
Prdm1	ENSMUSG00000038151	371.059	-0.708545	0.336801	-2.10375	0.0354006	Tcell
Cd19	ENSMUSG00000030724	39.4286	0.734506	0.464034	1.58287	0.113451	Bcell
Cd79a	ENSMUSG00000003379	114.538	0.922468	0.424165	2.17478	0.0296464	Bcell
Cd79b	ENSMUSG00000040592	359.722	0.494093	0.304762	1.62124	0.104966	Bcell
Blk	ENSMUSG00000014453	31.63	0.509346	0.456077	1.1168	0.26408	Bcell
Ms4a1	ENSMUSG00000024673	35.7237	0.135513	0.456528	0.296834	0.766593	Bcell
Bank1	ENSMUSG00000037922	412.548	-0.185769	0.238824	-0.777846	0.43666	Bcell
Fcrl1	ENSMUSG00000059994	80.5129	-0.731576	0.426414	-1.71565	0.0862269	Bcell
Pax5	ENSMUSG00000014030	32.7401	0.125954	0.46472	0.271031	0.786367	Bcell
Cd22	ENSMUSG00000030577	332.673	-0.408892	0.457026	-0.894681	0.370958	Bcell
Bcl11a	ENSMUSG00000000861	124.607	-0.375548	0.450519	-0.833589	0.404513	Bcell
H2-Ob	ENSMUSG00000041538	219.118	-0.165286	0.350714	-0.471284	0.637438	Bcell
Stap1	ENSMUSG00000029254	285.2	0.0954917	0.339743	0.281071	0.778656	Bcell
Fam129c	ENSMUSG00000043243	125.906	0.295652	0.441081	0.67029	0.502673	Bcell
Ralgps2	ENSMUSG00000026594	450.436	-0.410056	0.298968	-1.37157	0.170197	Bcell
Aff3	ENSMUSG00000037138	978.115	-0.671721	0.315408	-2.12969	0.0331971	Bcell
Pou2af1	ENSMUSG00000032053	150.043	0.859098	0.450162	1.90842	0.056337	Bcell
Cxcr5	ENSMUSG00000047880	47.116	0.651611	0.376102	1.73254	0.0831782	Bcell
Plcg2	ENSMUSG00000034330	1579.64	-0.405589	0.316608	-1.28104	0.200178	Bcell
Hvcn1	ENSMUSG00000064267	1705.63	0.555032	0.266902	2.07954	0.0375678	Bcell
Ccr6	ENSMUSG00000040899	10.4876	-0.136113	0.430722	-0.316011	0.751994	Bcell
P2rx5	ENSMUSG00000005950	123	0.121305	0.464436	0.261187	0.793948	Bcell
Blnk	ENSMUSG00000061132	1234.51	-0.403572	0.27764	-1.45358	0.146063	Bcell
5031414D18Rik	ENSMUSG00000034959	1025.43	-0.167093	0.234648	-0.712101	0.476402	Bcell
Pou2f2	ENSMUSG00000008496	787.133	-0.643769	0.402471	-1.59954	0.1097	Bcell
Irf8	ENSMUSG00000041515	4140.8	-0.308377	0.235677	-1.30847	0.190713	Bcell
Fcrla	ENSMUSG00000038421	233.905	0.379466	0.299202	1.26826	0.204705	Bcell
Cd37	ENSMUSG00000030798	1455.51	0.237582	0.324058	0.733149	0.463468	Bcell
Cd163	ENSMUSG00000008845	5382.88	-0.0873453	0.36999	-0.236075	0.813375	Macrophages
Cd14	ENSMUSG00000051439	2715.71	-0.109164	0.40071	-0.272425	0.785295	Macrophages
Csf1r	ENSMUSG00000024621	24855.4	-0.195166	0.235359	-0.829226	0.406977	Macrophages
C1qc	ENSMUSG00000036896	30515.6	-0.173975	0.255952	-0.67972	0.496682	Macrophages
Vsig4	ENSMUSG00000044206	764.76	-0.146164	0.377244	-0.387451	0.698422	Macrophages
C1qa	ENSMUSG00000036887	53160.1	-0.105201	0.28675	-0.366874	0.713713	Macrophages
Fcer1g	ENSMUSG00000058715	12519	-0.168437	0.291737	-0.577361	0.563696	Macrophages
F13a1	ENSMUSG00000039109	32250.4	-0.451928	0.368054	-1.22789	0.21949	Macrophages
Tyrobp	ENSMUSG00000030579	7990.02	-0.0278199	0.27311	-0.101863	0.918865	Macrophages
Msr1	ENSMUSG00000025044	1894.47	-0.445565	0.345154	-1.29091	0.196733	Macrophages
C1qb	ENSMUSG00000036905	44881.9	-0.139128	0.282923	-0.491753	0.622894	Macrophages
Ms4a4d	ENSMUSG00000024678	6609.5	0.77003	0.227675	3.38215	0.000719215	Macrophages
Ms4a4a	ENSMUSG00000101389	733.027	-0.20276	0.356161	-0.569292	0.569158	Macrophages
Ms4a4b	ENSMUSG00000056290	493.81	-0.198365	0.358297	-0.553632	0.579831	Macrophages
Ms4a4c	ENSMUSG00000024675	637.629	-0.218009	0.402388	-0.541787	0.587965	Macrophages
Fpr1	ENSMUSG00000045551	74.8618	-0.0885688	0.460301	-0.192415	0.847417	Macrophages
Igsf6	ENSMUSG00000035004	1489.01	-0.515247	0.314878	-1.63634	0.101768	Macrophages
Siglec1	ENSMUSG00000027322	4721.22	-0.964497	0.345844	-2.78882	0.00529002	Macrophages
Lyz1	ENSMUSG00000069515	6859.49	-0.220181	0.366294	-0.601106	0.547769	Macrophages
Lyz2	ENSMUSG00000069516	137834	-0.0941259	0.313728	-0.300023	0.764159	Macrophages
Hk3	ENSMUSG00000025877	875.879	-0.244709	0.295509	-0.828093	0.407618	Macrophages
Slc11a1	ENSMUSG00000026177	2508.46	-0.167219	0.281588	-0.593841	0.552618	Macrophages
Csf3r	ENSMUSG00000028859	1134.63	-0.227154	0.301575	-0.753226	0.451314	Macrophages
Cd300e	ENSMUSG00000048498	49.3995	-0.262699	0.46363	-0.566614	0.570977	Macrophages
Pilrb2	ENSMUSG00000066682	626.013	0.548358	0.212602	2.57927	0.00990102	Macrophages
Pilra	ENSMUSG00000046245	1136.29	0.269286	0.233775	1.1519	0.249362	Macrophages
Pilrb1	ENSMUSG00000066684	334.798	0.161496	0.235288	0.686376	0.492476	Macrophages
Fcgr4	ENSMUSG00000059089	1281.98	-0.0851302	0.409628	-0.207823	0.835367	Macrophages
Aif1	ENSMUSG00000024397	2659.41	0.274748	0.310434	0.885043	0.376134	Macrophages
Siglece	ENSMUSG00000030474	692.718	0.0523128	0.346401	0.151018	0.879962	Macrophages
Olr1	ENSMUSG00000030162	39.1602	-0.938034	0.463679	-2.02303	0.0430705	Macrophages
Tlr2	ENSMUSG00000027995	1841.17	-0.241877	0.281261	-0.859972	0.389804	Macrophages
C5ar1	ENSMUSG00000049130	3101.45	-0.236195	0.460743	-0.512638	0.608204	Macrophages
Fcgr1	ENSMUSG00000015947	3254.06	-0.64386	0.265994	-2.42058	0.0154956	Macrophages
Ms4a6c	ENSMUSG00000079419	3276.86	-0.491653	0.311609	-1.57779	0.114615	Macrophages
Ms4a6d	ENSMUSG00000024679	2561.38	-0.380052	0.336745	-1.1286	0.259066	Macrophages
Ms4a6b	ENSMUSG00000024677	3395.39	-0.201549	0.304071	-0.662838	0.507435	Macrophages
C3ar1	ENSMUSG00000040552	5164.67	-0.307024	0.298081	-1.03	0.303009	Macrophages
Hck	ENSMUSG00000003283	2268.08	-0.156856	0.251221	-0.624374	0.532382	Macrophages
Il4i1	ENSMUSG00000074141	67.9828	0.0512946	0.429259	0.119496	0.904883	Macrophages
Lst1	ENSMUSG00000073412	884.962	0.238846	0.287642	0.830357	0.406337	Macrophages
Lilra5	ENSMUSG00000070873	186.275	-0.0799451	0.456108	-0.175277	0.860862	Macrophages
BC100530	ENSMUSG00000071561	1.31581	0.0191245	0.263117	0.0726844	0.942057	Macrophages
Stfa2l1	ENSMUSG00000059657	9.85006	0.187216	0.268162	0.698144	NA	Macrophages
Cd68	ENSMUSG00000018774	8348.89	-0.274058	0.317716	-0.862588	0.388364	Macrophages
Tbxas1	ENSMUSG00000029925	2339.35	-0.367504	0.259252	-1.41756	0.15632	Macrophages
Cxcl16	ENSMUSG00000018920	5103.43	0.183489	0.18399	0.997277	0.31863	Macrophages
Ncf2	ENSMUSG00000026480	2274.02	-0.183537	0.268529	-0.68349	0.494297	Macrophages
Rab20	ENSMUSG00000031504	717.763	-0.163345	0.29202	-0.559363	0.575914	Macrophages
Ms4a7	ENSMUSG00000024672	2373.6	-0.404066	0.229718	-1.75896	0.0785837	Macrophages
Nlrp3	ENSMUSG00000032691	358.729	-0.211905	0.352698	-0.600812	0.547965	Macrophages
Lrrc25	ENSMUSG00000049988	1501.89	-0.246728	0.329833	-0.748042	0.454435	Macrophages
Adap2	ENSMUSG00000020709	1511.3	-0.654603	0.303383	-2.15768	0.0309529	Macrophages
Spp1	ENSMUSG00000029304	3787.15	-1.38029	0.434155	-3.17926	0.00147649	Macrophages
Ccr1	ENSMUSG00000025804	3875.12	-0.471123	0.35359	-1.3324	0.18273	Macrophages
Ccr1l1	ENSMUSG00000064039	16.702	-0.490343	0.464637	-1.05533	0.291277	Macrophages
Tnfsf13	ENSMUSG00000089669	142.761	-0.0800305	0.282214	-0.283581	0.776731	Macrophages
Rassf4	ENSMUSG00000042129	10540.5	-0.846064	0.24357	-3.4736	0.000513526	Macrophages
Serpina1d	ENSMUSG00000071177	340.023	-0.249019	0.43421	-0.5735	0.566306	Macrophages
Serpina1b	ENSMUSG00000071178	1989.37	-0.207903	0.414288	-0.501832	0.615785	Macrophages
Serpina1c	ENSMUSG00000079015	13.2149	-0.0252568	0.313504	-0.080563	0.935789	Macrophages
Mafb	ENSMUSG00000074622	11743.1	0.231274	0.283135	0.816833	0.414024	Macrophages
Il18	ENSMUSG00000039217	365.304	0.368827	0.360672	1.02261	0.306492	Macrophages
Fgl2	ENSMUSG00000039899	14579.8	0.295889	0.311469	0.949979	0.342123	Macrophages
Clec4a3	ENSMUSG00000043832	1615.14	-0.309476	0.348905	-0.886991	0.375084	Macrophages
Clec4a4	ENSMUSG00000059639	24.8095	-0.355034	0.43087	-0.823995	0.409942	Macrophages
Clec4b1	ENSMUSG00000030147	227.084	-0.154477	0.440887	-0.350378	0.726055	Macrophages
Clec4a2	ENSMUSG00000030148	1599.32	-0.0122813	0.354841	-0.0346108	0.97239	Macrophages
Clec4a1	ENSMUSG00000049037	3044.04	-0.00440332	0.316895	-0.0138952	0.988914	Macrophages
Ifi205	ENSMUSG00000054203	18740.9	0.800996	0.396832	2.01847	0.0435418	Macrophages
Mnda	ENSMUSG00000026536	9148.3	0.557634	0.332557	1.6768	0.0935807	Macrophages
Mndal	ENSMUSG00000090272	5582.55	0.389064	0.269378	1.4443	0.148653	Macrophages
Fcgr2b	ENSMUSG00000026656	16137.2	-0.394297	0.282714	-1.39468	0.163112	Macrophages
Fcgr3	ENSMUSG00000059498	11644.9	-0.171778	0.327347	-0.524758	0.599752	Macrophages
Clec7a	ENSMUSG00000079293	2511.49	-0.552239	0.392531	-1.40687	0.159467	Macrophages
Slamf8	ENSMUSG00000053318	367.015	-0.229299	0.444453	-0.515913	0.605915	Macrophages
Slc7a7	ENSMUSG00000000958	1305.48	-0.00950583	0.206522	-0.0460282	0.963288	Macrophages
Itgax	ENSMUSG00000030789	1157.34	-0.566452	0.361658	-1.56626	0.117287	Macrophages
Gm29094	ENSMUSG00000100838	21.6041	-0.780682	0.445556	-1.75216	0.0797471	Macrophages
Bcl2a1d	ENSMUSG00000099974	447.835	0.184985	0.303535	0.609437	0.542235	Macrophages
Bcl2a1a	ENSMUSG00000102037	304.941	-0.0456448	0.283879	-0.16079	0.872259	Macrophages
Bcl2a1b	ENSMUSG00000089929	1391.98	0.0399582	0.283071	0.14116	0.887744	Macrophages
Plaur	ENSMUSG00000046223	2361.52	-0.0250937	0.319224	-0.0786085	0.937344	Macrophages
Slco2b1	ENSMUSG00000030737	7635.45	0.128055	0.352277	0.363505	0.716227	Macrophages
Plbd1	ENSMUSG00000030214	2971.77	-0.465024	0.35005	-1.32845	0.184029	Macrophages
Apoc1	ENSMUSG00000040564	371.595	-0.369897	0.458745	-0.806324	0.420056	Macrophages
Rnf144b	ENSMUSG00000038068	866.851	-0.536644	0.362952	-1.47855	0.13926	Macrophages
Slc31a2	ENSMUSG00000066152	3521.9	0.0598199	0.213566	0.280101	0.7794	Macrophages
Ptafr	ENSMUSG00000056529	2731.66	-0.215627	0.295101	-0.730689	0.464969	Macrophages
Ninj1	ENSMUSG00000037966	9700.39	-0.132767	0.223332	-0.594482	0.55219	Macrophages
Itgam	ENSMUSG00000030786	4823.92	-0.633446	0.371546	-1.70489	0.0882143	Macrophages
Plin2	ENSMUSG00000028494	7170.52	-0.0981462	0.249521	-0.393339	0.694069	Macrophages
I830077J02Rik	ENSMUSG00000074342	608.385	-0.369438	0.289717	-1.27517	0.20225	Macrophages
Ftl1	ENSMUSG00000050708	91565.4	0.240885	0.219531	1.09727	0.272523	Macrophages
Ftl1-ps1	ENSMUSG00000062382	17875.9	0.158268	0.241489	0.655386	0.512219	Macrophages
Lipa	ENSMUSG00000024781	17012.4	-0.61148	0.171436	-3.56682	0.000361344	Macrophages
Cd86	ENSMUSG00000022901	2316.79	-0.113533	0.313699	-0.361918	0.717413	Macrophages
Glul	ENSMUSG00000026473	21773.8	0.172437	0.284039	0.607089	0.543792	Macrophages
Fgr	ENSMUSG00000028874	818.111	-0.451091	0.382352	-1.17978	0.238088	Macrophages
Gk	ENSMUSG00000025059	443.591	-0.323637	0.345943	-0.935521	0.34952	Macrophages
Tymp	ENSMUSG00000022615	81.7202	-0.122617	0.440012	-0.278669	0.780499	Macrophages
Gpx1	ENSMUSG00000063856	21514.4	0.127242	0.260891	0.487721	0.625748	Macrophages
Npl	ENSMUSG00000042684	2204.53	-0.257477	0.267869	-0.961208	0.336448	Macrophages
Acsl1	ENSMUSG00000018796	4675.4	0.031013	0.374619	0.0827854	0.934022	Macrophages
