# Supplementary material for: Stroma remodeling and reduced cell division define durable response to PD-1 blockade in melanoma
Source: Nat Commun. 2020 Feb 12;11:853. doi: 10.1038/s41467-020-14632-2 (PMC7015935; doi:10.1038/s41467-020-14632-2)
Supplement: Supplementary file 6 — Supplementary Data 3 [file 41467_2020_14632_MOESM6_ESM.xlsx]

## Sheet: Sheet1
DEGs in DR vs NR mouse tumors
Gene IDs	baseMean	log2FoldChange	lfcSE	stat	pvalue	padj (for all genes)	Gene Symbol
ENSMUSG00000037994	308.379	1.80545	0.272048	6.6365	3.21214e-11	6.44933e-07	Slc9b2
ENSMUSG00000000247	1140.47	-1.35271	0.216084	-6.26012	3.84673e-10	3.86173e-06	Lhx2
ENSMUSG00000046341	1962.36	-0.881336	0.148919	-5.91823	3.25421e-09	1.71001e-05	Gm11223
ENSMUSG00000034329	449.749	-1.5766	0.266737	-5.91069	3.40673e-09	1.71001e-05	Brip1
ENSMUSG00000018362	3371.87	-0.977632	0.168139	-5.81442	6.08454e-09	2.44331e-05	Kpna2
ENSMUSG00000048574	110.606	-1.58052	0.28189	-5.60687	2.06023e-08	5.90932e-05	Gm5593
ENSMUSG00000001773	268.982	1.84359	0.327594	5.62768	1.82654e-08	5.90932e-05	Folh1
ENSMUSG00000040204	2629.41	-1.39774	0.252035	-5.54579	2.92631e-08	7.3443e-05	2810417H13Rik
ENSMUSG00000045664	2091.32	0.903248	0.163964	5.50883	3.61229e-08	8.05862e-05	Cdc42ep2
ENSMUSG00000028832	9084.7	-0.854825	0.157037	-5.44348	5.22497e-08	0.000104907	Stmn1
ENSMUSG00000020078	4500	1.45058	0.269612	5.38024	7.43846e-08	0.000135772	Vps26a
ENSMUSG00000081769	197.157	1.32164	0.248501	5.31845	1.04653e-07	0.000175102	Gm12216
ENSMUSG00000042029	1665.85	-1.14472	0.217677	-5.25878	1.45011e-07	0.000223964	Ncapg2
ENSMUSG00000062309	164.391	2.14346	0.411386	5.21034	1.88496e-07	0.000252308	Rpp25
ENSMUSG00000027342	5168.35	-0.871566	0.167179	-5.21336	1.85453e-07	0.000252308	Pcna
ENSMUSG00000021714	312.738	-1.34317	0.261722	-5.13206	2.86591e-07	0.000346144	Cenpk
ENSMUSG00000038539	16984.8	0.925985	0.18058	5.12784	2.93079e-07	0.000346144	Atf5
ENSMUSG00000028587	113.911	-1.59236	0.312977	-5.0878	3.62236e-07	0.000404054	Orc1
ENSMUSG00000030674	817.382	1.51457	0.298438	5.07499	3.87517e-07	0.000409503	Qprt
ENSMUSG00000017146	680.002	-1.46258	0.289789	-5.04705	4.4869e-07	0.00045044	Brca1
ENSMUSG00000022033	2064.07	-1.42197	0.284357	-5.00065	5.71361e-07	0.000546275	Pbk
ENSMUSG00000010797	266.372	1.82915	0.368804	4.95969	7.0607e-07	0.000591427	Wnt2
ENSMUSG00000038055	1898.11	0.579611	0.116867	4.95957	7.06486e-07	0.000591427	Dexi
ENSMUSG00000089715	15922.8	0.690267	0.139269	4.95635	7.18291e-07	0.000591427	Cbx6
ENSMUSG00000005233	1660.64	-1.16685	0.235655	-4.95151	7.36412e-07	0.000591427	Spc25
ENSMUSG00000027188	2734.18	1.54402	0.313137	4.93082	8.1886e-07	0.000632349	Pamr1
ENSMUSG00000005470	818.558	-1.01198	0.207129	-4.88573	1.03048e-06	0.000766299	Asf1b
ENSMUSG00000020649	2218.16	-1.30748	0.268289	-4.87338	1.09708e-06	0.000786682	Rrm2
ENSMUSG00000020492	2110.48	-0.603316	0.124563	-4.84345	1.27602e-06	0.000802094	Ska2
ENSMUSG00000036223	525.105	-1.63505	0.338199	-4.83457	1.33434e-06	0.000802094	Ska1
ENSMUSG00000023919	725.177	-1.11191	0.229053	-4.85438	1.20761e-06	0.000802094	Cenpq
ENSMUSG00000038943	3264.71	-1.47789	0.305916	-4.83103	1.35826e-06	0.000802094	Prc1
ENSMUSG00000086742	227.21	1.08679	0.224856	4.83329	1.34296e-06	0.000802094	Gm16201
ENSMUSG00000006715	697.244	-1.08215	0.222931	-4.85421	1.2087e-06	0.000802094	Gmnn
ENSMUSG00000022032	2269.51	1.7357	0.359846	4.82346	1.4109e-06	0.000809373	Scara5
ENSMUSG00000025001	872.602	-1.40461	0.29311	-4.79209	1.65053e-06	0.000920539	Hells
ENSMUSG00000081416	159.3	2.18763	0.45778	4.77879	1.76349e-06	0.000956957	Gm14383
ENSMUSG00000082171	48.5138	2.20944	0.464739	4.75416	1.99277e-06	0.00105292	Rpl27-ps2
ENSMUSG00000022584	909.934	1.19003	0.251621	4.72946	2.25115e-06	0.00112997	Ly6c2
ENSMUSG00000064349	621.387	1.79341	0.378845	4.73388	2.20263e-06	0.00112997	mt-Tc
ENSMUSG00000031825	3187.49	1.16307	0.247563	4.69806	2.62644e-06	0.00128619	Crispld2
ENSMUSG00000031799	82478.6	-0.781118	0.166718	-4.68528	2.79581e-06	0.00133653	Tpm4
ENSMUSG00000036596	3979.2	1.52849	0.326942	4.67512	2.93786e-06	0.00137178	Cpz
ENSMUSG00000026605	3294.27	-1.36932	0.294615	-4.64782	3.35454e-06	0.00149672	Cenpf
ENSMUSG00000064350	427.579	1.77861	0.38252	4.64972	3.32385e-06	0.00149672	mt-Ty
ENSMUSG00000002835	1638.86	-1.03822	0.224952	-4.61528	3.92571e-06	0.00171349	Chaf1a
ENSMUSG00000020493	1286.94	-1.28865	0.281119	-4.58402	4.56119e-06	0.0017721	Prr11
ENSMUSG00000025758	1638.26	-1.30361	0.28443	-4.58323	4.57857e-06	0.0017721	Plk4
ENSMUSG00000045672	10883	0.804369	0.175793	4.57565	4.74742e-06	0.0017721	Col27a1
ENSMUSG00000098265	64.3191	2.11088	0.461382	4.57513	4.75921e-06	0.0017721	Gm27517
ENSMUSG00000001228	3748.03	-1.48883	0.324457	-4.5887	4.46012e-06	0.0017721	Uhrf1
ENSMUSG00000061533	1140.41	-0.942707	0.205651	-4.584	4.56154e-06	0.0017721	Cep128
ENSMUSG00000056486	1731.64	-1.28967	0.282143	-4.57099	4.85435e-06	0.0017721	Chn1
ENSMUSG00000036777	4186.26	-1.15131	0.250969	-4.58747	4.48649e-06	0.0017721	Anln
ENSMUSG00000027386	8588.93	1.08092	0.236309	4.57418	4.78097e-06	0.0017721	Fbln7
ENSMUSG00000027408	54021.9	1.2178	0.268002	4.544	5.5196e-06	0.00197897	Cpxm1
ENSMUSG00000024590	4635.31	-1.12571	0.248928	-4.52222	6.1195e-06	0.0021184	Lmnb1
ENSMUSG00000037474	645.261	-1.35448	0.299396	-4.52403	6.06725e-06	0.0021184	Dtl
ENSMUSG00000003779	1665.69	-1.3817	0.306412	-4.5093	6.5043e-06	0.00217656	Kif20a
ENSMUSG00000026589	2437.02	1.09659	0.243065	4.51153	6.43618e-06	0.00217656	Sec16b
ENSMUSG00000000303	352.876	-1.63357	0.363911	-4.48892	7.15835e-06	0.00231815	Cdh1
ENSMUSG00000019929	248999	1.25934	0.280385	4.49145	7.07413e-06	0.00231815	Dcn
ENSMUSG00000039988	3599.8	-0.949454	0.21295	-4.45858	8.25034e-06	0.00262937	Ankrd13c
ENSMUSG00000034656	1281.5	1.12793	0.253581	4.44802	8.66667e-06	0.0027189	Cacna1a
ENSMUSG00000020914	5746.52	-1.33468	0.300288	-4.44465	8.8036e-06	0.00271936	Top2a
ENSMUSG00000023940	706.792	-1.35105	0.304602	-4.43545	9.18818e-06	0.00276781	Sgol1
ENSMUSG00000064348	1446.97	1.78481	0.402498	4.43432	9.23614e-06	0.00276781	mt-Tn
ENSMUSG00000027326	731.14	-1.40748	0.317736	-4.42974	9.43482e-06	0.00278577	Casc5
ENSMUSG00000064347	837.646	1.76794	0.399709	4.42307	9.73072e-06	0.0028315	mt-Ta
ENSMUSG00000066878	1166.08	-0.844306	0.192189	-4.39311	1.1174e-05	0.00315989	Gm10184
ENSMUSG00000024056	856.471	-1.32395	0.301208	-4.39546	1.10539e-05	0.00315989	Ndc80
ENSMUSG00000045871	7894.89	-1.47109	0.335187	-4.38887	1.13942e-05	0.0031774	Slitrk6
ENSMUSG00000106243	114.392	1.98165	0.453782	4.36696	1.25987e-05	0.00346516	Gm5050
ENSMUSG00000082336	40.0789	1.91309	0.438663	4.36117	1.29366e-05	0.00351003	Gm8401
ENSMUSG00000028312	2296.96	-1.14188	0.263518	-4.33322	1.46946e-05	0.00373467	Smc2
ENSMUSG00000012443	1963.64	-1.29701	0.298935	-4.33877	1.4328e-05	0.00373467	Kif11
ENSMUSG00000049421	1130.5	-1.69829	0.390909	-4.34446	1.39619e-05	0.00373467	Zfp260
ENSMUSG00000023046	9983.28	1.30546	0.300974	4.33745	1.44147e-05	0.00373467	Igfbp6
ENSMUSG00000092505	96.7104	1.99893	0.461114	4.335	1.45762e-05	0.00373467	Gm19246
ENSMUSG00000027966	1426.82	-1.83879	0.42561	-4.32037	1.55768e-05	0.00381404	Col11a1
ENSMUSG00000005410	2690.9	-1.13055	0.261628	-4.32122	1.55166e-05	0.00381404	Mcm5
ENSMUSG00000001348	3201.11	1.08007	0.249947	4.3212	1.55183e-05	0.00381404	Acp5
ENSMUSG00000033502	1360.62	1.27022	0.295082	4.30464	1.67254e-05	0.00404593	Cdc14a
ENSMUSG00000049985	124.75	1.22652	0.285939	4.28945	1.79113e-05	0.0042505	Ankrd55
ENSMUSG00000027570	3059.49	-1.68695	0.393372	-4.28843	1.79944e-05	0.0042505	Col9a3
ENSMUSG00000027323	610.374	-1.14185	0.266735	-4.28085	1.86185e-05	0.00434677	Rad51
ENSMUSG00000028266	19299.8	-1.01088	0.2363	-4.27795	1.88623e-05	0.00435306	Lmo4
ENSMUSG00000059060	43.4107	-1.96102	0.463206	-4.23358	2.30004e-05	0.00508846	Rad51b
ENSMUSG00000026355	3873.86	-0.910382	0.215069	-4.23297	2.30626e-05	0.00508846	Mcm6
ENSMUSG00000042489	958.657	-1.20949	0.285305	-4.23931	2.24212e-05	0.00508846	Clspn
ENSMUSG00000046057	109.844	-1.38133	0.326052	-4.23653	2.26997e-05	0.00508846	Gm15428
ENSMUSG00000055612	621.274	-1.2406	0.29358	-4.22576	2.38131e-05	0.00519694	Cdca7
ENSMUSG00000100025	108.941	1.95913	0.464199	4.22044	2.43827e-05	0.0052106	Gm8141
ENSMUSG00000036995	2211.31	0.908136	0.215181	4.22033	2.43947e-05	0.0052106	Asap3
ENSMUSG00000026779	793.495	-1.04612	0.248458	-4.21048	2.54833e-05	0.00527478	Mastl
ENSMUSG00000045751	485.292	-0.959724	0.227905	-4.21107	2.54168e-05	0.00527478	Mms22l
ENSMUSG00000027009	17911.8	-1.12295	0.266616	-4.21185	2.53284e-05	0.00527478	Itga4
ENSMUSG00000041431	1357.73	-1.23102	0.292816	-4.20406	2.62167e-05	0.00530712	Ccnb1
ENSMUSG00000032184	1925.17	0.650496	0.154799	4.20221	2.64325e-05	0.00530712	Lysmd2
ENSMUSG00000027641	1843.2	-0.772446	0.183762	-4.20352	2.62791e-05	0.00530712	Rbl1
ENSMUSG00000084193	40.8259	1.83463	0.437681	4.19171	2.76865e-05	0.00533309	Gm6823
ENSMUSG00000023015	4245.51	-1.09953	0.26255	-4.18789	2.81556e-05	0.00533309	Racgap1
ENSMUSG00000026274	422.34	-1.30085	0.31057	-4.18859	2.80694e-05	0.00533309	Pask
ENSMUSG00000040562	8794.68	0.709992	0.169447	4.19004	2.789e-05	0.00533309	Gstm2
ENSMUSG00000048327	2082.78	-1.22757	0.292801	-4.1925	2.75892e-05	0.00533309	Ckap2l
ENSMUSG00000081249	105.697	1.90409	0.453703	4.19677	2.70749e-05	0.00533309	Gm11517
ENSMUSG00000027331	1560.78	-1.13413	0.271014	-4.18475	2.85475e-05	0.00535679	Knstrn
ENSMUSG00000069083	836.895	-0.864787	0.206917	-4.17938	2.92301e-05	0.00535871	Gm10259
ENSMUSG00000027953	4422.97	0.669325	0.160139	4.17965	2.9196e-05	0.00535871	Slc50a1
ENSMUSG00000110515	46.1273	1.94176	0.464716	4.17839	2.93584e-05	0.00535871	RP23-267J18.2
ENSMUSG00000022054	11063.2	-1.7543	0.420671	-4.17024	3.04283e-05	0.00545482	Nefm
ENSMUSG00000027715	4695.29	-1.1705	0.280554	-4.17208	3.01826e-05	0.00545482	Ccna2
ENSMUSG00000006398	1825.81	-0.906554	0.217685	-4.16452	3.12011e-05	0.00554386	Cdc20
ENSMUSG00000028212	1241.27	-1.28247	0.308369	-4.1589	3.19783e-05	0.0056321	Ccne2
ENSMUSG00000099835	44.6558	1.92533	0.463764	4.15152	3.30268e-05	0.00571648	Gm29668
ENSMUSG00000050103	3169.65	0.888962	0.21406	4.15286	3.28341e-05	0.00571648	Agmo
ENSMUSG00000079685	323.204	-1.65068	0.398295	-4.14436	3.40769e-05	0.00584784	Ulbp1
ENSMUSG00000030254	1441.76	-1.04176	0.251495	-4.14227	3.43887e-05	0.00585133	Rad18
ENSMUSG00000026655	4044.95	-0.66746	0.161312	-4.1377	3.50805e-05	0.00591888	Fam107b
ENSMUSG00000062510	629.682	-1.21893	0.294889	-4.13352	3.57244e-05	0.00597729	Nsl1
ENSMUSG00000054320	281.992	1.21518	0.294979	4.11955	3.79621e-05	0.00629919	Lrrc36
ENSMUSG00000050737	2510.74	1.32408	0.322398	4.10696	4.00899e-05	0.00659775	Ptges
ENSMUSG00000081946	41.8523	1.90758	0.4647	4.10498	4.04356e-05	0.00660054	Gm11472
ENSMUSG00000004665	25423.9	-0.905386	0.220892	-4.09877	4.15345e-05	0.00663807	Cnn2
ENSMUSG00000037544	906.959	-1.29764	0.316646	-4.09809	4.16574e-05	0.00663807	Dlgap5
ENSMUSG00000020362	10544.7	-0.475184	0.115861	-4.10131	4.10815e-05	0.00663807	Cnot6
ENSMUSG00000024791	433.92	-1.36292	0.333228	-4.09004	4.31295e-05	0.00681853	Cdca5
ENSMUSG00000028121	10788.6	-0.883881	0.216307	-4.08623	4.3844e-05	0.00687734	Bcar3
ENSMUSG00000083668	69.6126	-1.50951	0.370194	-4.07762	4.54986e-05	0.0069043	Gm5648
ENSMUSG00000021090	11.1652	-1.89438	0.464584	-4.07758	4.55069e-05	0.0069043	Lrrc9
ENSMUSG00000033453	6486.7	1.18859	0.291578	4.07642	4.57352e-05	0.0069043	Adamts15
ENSMUSG00000017499	353.974	-1.22408	0.299912	-4.08146	4.47541e-05	0.0069043	Cdc6
ENSMUSG00000030314	3050.34	-1.47085	0.360639	-4.07846	4.53343e-05	0.0069043	Atg7
ENSMUSG00000019942	2062.4	-1.04132	0.256508	-4.0596	4.91573e-05	0.00733409	Cdk1
ENSMUSG00000027306	2541.43	-1.12935	0.278244	-4.05886	4.93128e-05	0.00733409	Nusap1
ENSMUSG00000036139	719.363	1.06624	0.262859	4.05633	4.98501e-05	0.00735949	Hoxc9
ENSMUSG00000078350	1591.17	0.98309	0.242601	4.05229	5.07187e-05	0.00739168	Smim1
ENSMUSG00000061272	183.073	1.65307	0.407974	4.0519	5.08044e-05	0.00739168	Gm14173
ENSMUSG00000034303	181.202	-1.65143	0.408402	-4.04364	5.26285e-05	0.00760198	Ccdc15
ENSMUSG00000040147	470.814	1.04388	0.258287	4.04153	5.31027e-05	0.00761569	Maob
ENSMUSG00000006344	4070.49	1.13145	0.280715	4.0306	5.5635e-05	0.00792226	Ggt5
ENSMUSG00000022514	28926.3	-1.15313	0.286452	-4.02556	5.68408e-05	0.00803696	Il1rap
ENSMUSG00000033031	1782.93	-1.26649	0.314807	-4.02306	5.74474e-05	0.00806593	C330027C09Rik
ENSMUSG00000000782	2645.02	-0.910722	0.226715	-4.01704	5.89347e-05	0.0082173	Tcf7
ENSMUSG00000074476	1126.94	-1.16834	0.291399	-4.00942	6.08684e-05	0.00842838	Spc24
ENSMUSG00000054115	709.091	-1.21269	0.303059	-4.00152	6.29381e-05	0.0085964	Skp2
ENSMUSG00000092563	276.917	1.85896	0.464559	4.00155	6.29281e-05	0.0085964	Gm3617
ENSMUSG00000009995	1057.34	0.61482	0.154079	3.99029	6.59912e-05	0.00895251	Taz
ENSMUSG00000020808	1527.79	-1.06116	0.266344	-3.98418	6.77148e-05	0.00912469	Fam64a
ENSMUSG00000028637	180.185	1.15548	0.290135	3.98258	6.81719e-05	0.00912503	Ccdc30
ENSMUSG00000081751	53.2566	1.84038	0.462344	3.98055	6.87571e-05	0.00914242	Gm14251
ENSMUSG00000032218	2061.86	-1.045	0.263351	-3.96809	7.24495e-05	0.00957001	Ccnb2
ENSMUSG00000082061	49.2719	1.81996	0.460852	3.94911	7.84434e-05	0.010294	Gm12726
ENSMUSG00000019842	1392.75	0.669555	0.169659	3.94648	7.931e-05	0.0103402	Traf3ip2
ENSMUSG00000072980	282.85	-1.18909	0.302085	-3.93629	8.27496e-05	0.0105825	Oip5
ENSMUSG00000027115	529.829	-1.23968	0.314824	-3.93769	8.22699e-05	0.0105825	Kif18a
ENSMUSG00000029414	625.891	-1.55087	0.393955	-3.93668	8.26183e-05	0.0105825	Kntc1
ENSMUSG00000026683	1527.1	-1.32055	0.335915	-3.9312	8.45246e-05	0.010741	Nuf2
ENSMUSG00000082109	104.153	1.82157	0.46382	3.92732	8.58968e-05	0.0108468	Rpl19-ps12
ENSMUSG00000037725	1914.05	-1.30378	0.332192	-3.92477	8.68114e-05	0.0108937	Ckap2
ENSMUSG00000028282	1475.24	-1.32899	0.3388	-3.92264	8.75824e-05	0.0109222	Casp8ap2
ENSMUSG00000017550	556.347	-1.24173	0.317139	-3.91541	9.02498e-05	0.0111854	Atad5
ENSMUSG00000031527	3365.62	-0.567786	0.14518	-3.9109	9.1951e-05	0.011263	Eri1
ENSMUSG00000022314	16477.6	-0.62054	0.158674	-3.91078	9.19979e-05	0.011263	Rad21
ENSMUSG00000040084	1336.72	-1.23284	0.315591	-3.90645	9.36613e-05	0.0113972	Bub1b
ENSMUSG00000110206	926.975	0.752978	0.193647	3.88842	0.000100901	0.0122041	Flt3l
ENSMUSG00000076934	580.262	1.68815	0.434865	3.882	0.000103599	0.0124031	Iglv1
ENSMUSG00000010529	91.6643	1.59119	0.409933	3.88158	0.000103781	0.0124031	Gm266
ENSMUSG00000023918	85.4135	-1.69375	0.437318	-3.87304	0.000107487	0.0127699	Adgrf4
ENSMUSG00000021965	500.855	-1.22421	0.316461	-3.86845	0.000109529	0.012936	Ska3
ENSMUSG00000032400	944.048	-1.14174	0.295866	-3.85899	0.000113857	0.0133686	Zwilch
ENSMUSG00000102722	14.854	1.65725	0.42969	3.85684	0.00011486	0.0134079	Gm37935
ENSMUSG00000051378	1026.63	-1.22173	0.317223	-3.85132	0.000117482	0.0135572	Kif18b
ENSMUSG00000058886	3344.18	0.506359	0.131477	3.85131	0.00011749	0.0135572	Deaf1
ENSMUSG00000037313	2146.52	-0.848567	0.220642	-3.84589	0.000120114	0.0137808	Tacc3
ENSMUSG00000047443	1595.54	-1.71102	0.446296	-3.83382	0.00012617	0.0143797	Fam132b
ENSMUSG00000028631	894.804	1.10689	0.288806	3.83266	0.000126766	0.0143797	Kcnq4
ENSMUSG00000048826	92.3938	1.45972	0.381951	3.82176	0.000132503	0.0149461	Dact2
ENSMUSG00000052026	419.272	1.66503	0.437704	3.80402	0.000142367	0.015969	Slc6a7
ENSMUSG00000026873	604.499	-1.14342	0.301796	-3.78872	0.000151427	0.0168909	Phf19
ENSMUSG00000015880	749.815	-1.10827	0.293144	-3.78064	0.000156424	0.0173147	Ncapg
ENSMUSG00000034275	146.246	-1.66965	0.441729	-3.7798	0.000156952	0.0173147	Igsf9b
ENSMUSG00000033423	6453.06	0.572838	0.151658	3.77716	0.000158626	0.0174038	Eri3
ENSMUSG00000096177	66.4114	1.75284	0.46474	3.77165	0.000162172	0.0175478	Gm5070
ENSMUSG00000019992	266.792	-1.23016	0.326212	-3.77105	0.00016256	0.0175478	Mtfr2
ENSMUSG00000036768	1133.17	-1.36499	0.361919	-3.77153	0.000162253	0.0175478	Kif15
ENSMUSG00000019590	767.276	1.13495	0.301622	3.76282	0.000168007	0.0180387	Cyb561
ENSMUSG00000038521	18747	1.3945	0.370879	3.75999	0.000169919	0.018147	C1s1
ENSMUSG00000019891	1115.49	-0.759556	0.202328	-3.75409	0.000173974	0.0184817	Dcbld1
ENSMUSG00000048481	1081.81	0.594767	0.15869	3.74799	0.000178258	0.0187875	Mypop
ENSMUSG00000080763	23.3504	1.7278	0.461237	3.74602	0.000179659	0.0187875	Gm12341
ENSMUSG00000034059	498.828	1.04816	0.279786	3.74631	0.000179455	0.0187875	Ypel4
ENSMUSG00000029366	2072.14	-0.963612	0.257683	-3.73952	0.00018437	0.0191802	Dck
ENSMUSG00000020424	1202	0.494783	0.13248	3.73478	0.000187879	0.0192428	Gatsl3
ENSMUSG00000082541	40.9374	1.70611	0.457435	3.72974	0.000191681	0.0192428	Gm9095
ENSMUSG00000055632	1248.3	1.55704	0.417359	3.73069	0.000190955	0.0192428	Hmcn2
ENSMUSG00000030741	2576.78	0.600731	0.161032	3.7305	0.000191099	0.0192428	Spns1
ENSMUSG00000083820	19.3058	1.60398	0.4297	3.73278	0.000189376	0.0192428	Gm6415
ENSMUSG00000062257	478.245	1.35673	0.363371	3.73374	0.000188657	0.0192428	Opcml
ENSMUSG00000031262	942.3	-1.14528	0.306878	-3.73202	0.00018995	0.0192428	Cenpi
ENSMUSG00000031379	336.189	0.842843	0.226494	3.72127	0.000198225	0.0198008	Pir
ENSMUSG00000022322	781.397	-1.22834	0.330286	-3.71903	0.000199993	0.0198785	Shcbp1
ENSMUSG00000031224	96.7288	-1.31129	0.35309	-3.71376	0.0002042	0.0201192	Magee2
ENSMUSG00000051262	115.65	1.55621	0.419183	3.7125	0.000205225	0.0201192	Nat8f3
ENSMUSG00000030978	6787.72	-0.69682	0.187826	-3.70992	0.000207329	0.0201192	Rrm1
ENSMUSG00000036446	59891.3	1.0089	0.271914	3.71036	0.000206965	0.0201192	Lum
ENSMUSG00000032656	1139.81	-0.874983	0.235857	-3.7098	0.000207424	0.0201192	1999-02-28
ENSMUSG00000030882	214.884	1.13885	0.307278	3.70624	0.000210362	0.0202416	Dnhd1
ENSMUSG00000096056	845.108	1.42652	0.384939	3.70583	0.000210703	0.0202416	Gm21986
ENSMUSG00000030351	14985.8	0.906397	0.244923	3.70075	0.000214962	0.0205525	Tspan11
ENSMUSG00000026134	1762.06	-0.673749	0.182218	-3.69748	0.00021775	0.0207203	Prim2
ENSMUSG00000020974	564.443	-0.809001	0.218919	-3.69543	0.000219512	0.0207894	Pole2
ENSMUSG00000038236	1026.46	0.944238	0.255675	3.69312	0.000221519	0.0208811	Hoxa7
ENSMUSG00000024795	1302.03	-1.05344	0.285521	-3.68955	0.000224652	0.0210774	Kif20b
ENSMUSG00000004267	1654.32	1.25388	0.340053	3.68732	0.000226627	0.0211638	Eno2
ENSMUSG00000027469	3364.55	-1.10902	0.301	-3.68445	0.000229201	0.0213051	Tpx2
ENSMUSG00000035184	2120.94	1.05133	0.28611	3.67455	0.000238273	0.0220463	Fam124a
ENSMUSG00000002068	611.748	-0.896567	0.244655	-3.66461	0.000247712	0.0228145	Ccne1
ENSMUSG00000107211	1425.29	-0.934745	0.25516	-3.66337	0.000248918	0.0228209	Gm5864
ENSMUSG00000053226	730.138	0.610324	0.166792	3.65919	0.000253013	0.0230909	Dand5
ENSMUSG00000040310	4365.58	-1.31203	0.359555	-3.64903	0.000263233	0.0239149	Alx4
ENSMUSG00000109266	38.8057	1.69371	0.464342	3.64755	0.000264756	0.0239449	Gm6426
ENSMUSG00000075318	277.727	1.09468	0.300296	3.64534	0.000267034	0.0239535	Scn2a1
ENSMUSG00000091811	1641.75	0.580659	0.159296	3.64515	0.000267237	0.0239535	Inafm1
ENSMUSG00000025170	618.711	0.915338	0.251787	3.63536	0.000277589	0.0247708	Rab40b
ENSMUSG00000024044	3030.88	-1.13883	0.314257	-3.62388	0.000290218	0.0256696	Epb41l3
ENSMUSG00000020435	113.643	1.5624	0.431081	3.62437	0.000289668	0.0256696	Osbp2
ENSMUSG00000028370	5767.69	-1.27579	0.352414	-3.62014	0.000294447	0.0259294	Pappa
ENSMUSG00000030641	425.727	-0.973345	0.269101	-3.61702	0.000298012	0.0261179	Ddias
ENSMUSG00000027073	66.4531	1.6781	0.464076	3.616	0.000299189	0.0261179	Prg2
ENSMUSG00000015222	3083.49	-1.55208	0.430439	-3.6058	0.000311192	0.0269084	Map2
ENSMUSG00000013584	3884.82	-1.61223	0.447358	-3.6039	0.00031348	0.0269084	Aldh1a2
ENSMUSG00000045328	1614.19	-1.29378	0.359074	-3.6031	0.000314446	0.0269084	Cenpe
ENSMUSG00000097006	2937.91	0.484725	0.134545	3.60269	0.000314945	0.0269084	9530082P21Rik
ENSMUSG00000047986	311.124	1.56053	0.433005	3.60395	0.000313418	0.0269084	Palm3
ENSMUSG00000059033	90.162	1.34222	0.372795	3.60043	0.000317693	0.0270282	Rpl18a-ps1
ENSMUSG00000035681	86.1666	1.31473	0.365335	3.5987	0.000319815	0.0270939	Kcnc2
ENSMUSG00000000028	625.727	-1.06836	0.297439	-3.59188	0.000328302	0.027696	Cdc45
ENSMUSG00000108266	71.3003	1.66495	0.464107	3.58743	0.000333949	0.0280545	Gm44218
ENSMUSG00000067608	1038.03	-0.614762	0.171418	-3.58634	0.000335354	0.0280551	Pcna-ps2
ENSMUSG00000020467	13741.4	1.43048	0.40032	3.57333	0.000352464	0.0293642	Efemp1
ENSMUSG00000029761	63316	-0.729096	0.204128	-3.57177	0.000354582	0.0294186	Cald1
ENSMUSG00000000094	582.091	-1.23634	0.346364	-3.56949	0.00035768	0.0294921	Tbx4
ENSMUSG00000024781	17012.4	-0.61148	0.171436	-3.56682	0.000361344	0.0294921	Lipa
ENSMUSG00000034317	2093.76	-0.995387	0.279062	-3.56691	0.000361217	0.0294921	Trim59
ENSMUSG00000024691	5772.72	-0.552249	0.154819	-3.56706	0.000361014	0.0294921	Fam111a
ENSMUSG00000025784	14252.5	1.37289	0.385102	3.56501	0.000363841	0.0295757	Clec3b
ENSMUSG00000028718	428.381	-1.3473	0.378409	-3.56044	0.000370234	0.029974	Stil
ENSMUSG00000026393	5337.14	-1.50271	0.422234	-3.55895	0.000372338	0.0300233	Nek7
ENSMUSG00000022353	5263.45	-0.555377	0.156204	-3.55545	0.000377335	0.0301075	Mtss1
ENSMUSG00000021175	615.068	-1.01034	0.284209	-3.55494	0.000378069	0.0301075	Cdca7l
ENSMUSG00000069793	1268.29	-1.15886	0.325938	-3.55546	0.000377319	0.0301075	Slfn9
ENSMUSG00000019988	1840.75	-0.535676	0.150724	-3.55403	0.000379381	0.0301075	Nedd1
ENSMUSG00000097697	236.685	-0.986798	0.277817	-3.55197	0.000382355	0.0302241	4833412C05Rik
ENSMUSG00000052295	107.64	1.46487	0.412543	3.55082	0.000384032	0.0302376	8030423F21Rik
ENSMUSG00000028175	567.004	-1.29187	0.364018	-3.54892	0.000386815	0.0303378	Depdc1a
ENSMUSG00000056394	2812.31	-0.742461	0.209368	-3.54621	0.000390818	0.0305324	Lig1
ENSMUSG00000035227	8364.16	-1.09556	0.30906	-3.54483	0.000392871	0.0305739	Spcs2
ENSMUSG00000019737	66.0725	1.41009	0.39848	3.53868	0.000402133	0.0310539	Syne4
ENSMUSG00000036111	624.958	0.950794	0.26866	3.53903	0.000401602	0.0310539	Lmo1
ENSMUSG00000028111	42276.3	0.872484	0.246663	3.53715	0.000404475	0.0311152	Ctsk
ENSMUSG00000034906	1681.31	-1.00573	0.284579	-3.5341	0.000409164	0.0313557	Ncaph
ENSMUSG00000030717	3380.13	0.923715	0.261459	3.53293	0.000410986	0.0313756	Nupr1
ENSMUSG00000020810	60315	0.685759	0.194658	3.52288	0.000426881	0.0324656	Cygb
ENSMUSG00000028068	1687.48	-1.17889	0.334944	-3.51965	0.000432117	0.0327398	Iqgap3
ENSMUSG00000048004	167.842	-1.54365	0.438705	-3.51865	0.000433748	0.0327399	Tmem196
ENSMUSG00000002870	3512.6	-0.963435	0.273999	-3.51619	0.000437782	0.0329205	Mcm2
ENSMUSG00000098221	65.5514	1.26103	0.358798	3.51459	0.000440437	0.0329966	Gm27030
ENSMUSG00000055044	11931.6	-0.807891	0.23017	-3.50997	0.00044815	0.0333257	Pdlim1
ENSMUSG00000022762	23.6299	-1.62224	0.462052	-3.51094	0.000446531	0.0333257	Ncam2
ENSMUSG00000018861	1245.57	0.906327	0.258412	3.50729	0.0004527	0.0334166	Fdxr
ENSMUSG00000024446	1451.05	0.585135	0.166812	3.50775	0.000451909	0.0334166	Rpp21
ENSMUSG00000041147	667.836	-0.966902	0.276208	-3.50063	0.000464156	0.0334335	Brca2
ENSMUSG00000020250	5852.13	-0.4186	0.119587	-3.50039	0.000464586	0.0334335	Txnrd1
ENSMUSG00000066000	805.4	0.957689	0.273454	3.5022	0.000461435	0.0334335	Zfp979
ENSMUSG00000058297	1046.42	1.28357	0.366372	3.50347	0.000459241	0.0334335	Spock2
ENSMUSG00000020330	1650.08	-1.24483	0.355106	-3.5055	0.000455742	0.0334335	Hmmr
ENSMUSG00000024664	4398.59	-0.704256	0.201146	-3.50121	0.000463145	0.0334335	Fads3
ENSMUSG00000028614	2099.42	-0.658204	0.187962	-3.5018	0.000462122	0.0334335	Ndc1
ENSMUSG00000062075	1854.07	-0.999373	0.285798	-3.49678	0.000470908	0.0337675	Lmnb2
ENSMUSG00000020225	2106.87	0.524509	0.15007	3.49511	0.000473875	0.0338593	Tmbim4
ENSMUSG00000085208	8575.47	-0.508585	0.145686	-3.49096	0.000481283	0.0342667	Brip1os
ENSMUSG00000040649	12.3588	1.61632	0.463615	3.48633	0.000489691	0.0347421	Rimklb
ENSMUSG00000038508	124.455	-0.838565	0.240715	-3.48364	0.00049464	0.0349696	Gdf15
ENSMUSG00000015533	965.407	-1.34903	0.387827	-3.47843	0.000504366	0.0354079	Itga2
ENSMUSG00000034311	1420.12	-1.18679	0.341166	-3.47862	0.000503996	0.0354079	Kif4
ENSMUSG00000029442	2498.19	1.08355	0.311623	3.47713	0.000506809	0.0354554	Wdr66
ENSMUSG00000089812	282.144	1.03544	0.297921	3.47555	0.000509808	0.0355414	Gm15867
ENSMUSG00000042129	10540.5	-0.846064	0.24357	-3.4736	0.000513526	0.0356768	Rassf4
ENSMUSG00000000531	3033.24	0.654513	0.188514	3.47195	0.00051669	0.0357727	Grasp
ENSMUSG00000072324	32.3247	1.61189	0.464719	3.46853	0.00052331	0.0360149	Gm8420
ENSMUSG00000019773	982.382	-1.10094	0.31743	-3.46829	0.000523775	0.0360149	Fbxo5
ENSMUSG00000026039	796.684	-1.32183	0.382131	-3.45909	0.000542002	0.0367202	Sgol2a
ENSMUSG00000030872	3690.02	0.523058	0.151229	3.45871	0.000542775	0.0367202	Gga2
ENSMUSG00000085042	417.829	1.01685	0.294005	3.45862	0.000542951	0.0367202	Abhd11os
ENSMUSG00000098156	18.8173	1.5865	0.458559	3.45975	0.000540672	0.0367202	Gm27023
ENSMUSG00000033857	657.228	0.773431	0.223631	3.45851	0.000543177	0.0367202	Engase
ENSMUSG00000071656	4704.48	1.1254	0.326421	3.4477	0.00056538	0.0379656	Lrrn4cl
ENSMUSG00000034780	295.945	1.02305	0.296731	3.44774	0.0005653	0.0379656	B3galt1
ENSMUSG00000039187	687.956	-1.18535	0.344267	-3.44311	0.00057506	0.0384869	Fanci
ENSMUSG00000023942	7897.01	0.543346	0.15816	3.43542	0.000591635	0.039334	Slc29a1
ENSMUSG00000028167	499.691	1.10918	0.322789	3.43623	0.000589861	0.039334	Bdh2
ENSMUSG00000034206	296.411	-1.21807	0.354863	-3.43252	0.000598	0.0396259	Polq
ENSMUSG00000035683	1191.28	-1.04216	0.303827	-3.43012	0.000603325	0.0398473	Melk
ENSMUSG00000018363	7285.52	-0.41655	0.121473	-3.42915	0.000605476	0.0398582	Smurf2
ENSMUSG00000084133	56.5475	-1.20536	0.351852	-3.42575	0.000613098	0.0402281	Gm12856
ENSMUSG00000020897	1019.72	-0.992577	0.290164	-3.42074	0.000624515	0.0407111	Aurkb
ENSMUSG00000024301	413.69	-1.03923	0.303754	-3.42128	0.000623274	0.0407111	Kifc5b
ENSMUSG00000038482	4797.98	-0.67813	0.198386	-3.41824	0.000630268	0.0409531	Tfdp1
ENSMUSG00000027496	887.513	-1.07894	0.316089	-3.41343	0.000641518	0.0415497	Aurka
ENSMUSG00000041120	5516.34	0.966999	0.283608	3.40964	0.000650497	0.0417274	Nbl1
ENSMUSG00000081230	37.147	1.48785	0.436319	3.41001	0.000649616	0.0417274	Gm9097
ENSMUSG00000028693	3308.61	-0.483563	0.14176	-3.41113	0.000646937	0.0417274	Nasp
ENSMUSG00000078308	22.4568	1.58246	0.464418	3.4074	0.000655861	0.0419375	Gm7293
ENSMUSG00000022360	1963.49	-0.893095	0.262524	-3.40195	0.000669065	0.042646	Atad2
ENSMUSG00000027699	1062.98	-1.07451	0.316425	-3.3958	0.000684294	0.0434786	Ect2
ENSMUSG00000105045	47.8772	1.56949	0.462532	3.39325	0.000690694	0.0436093	Rpl9-ps8
ENSMUSG00000054611	4736.46	-0.955785	0.281638	-3.39367	0.00068963	0.0436093	Kdm2a
ENSMUSG00000109241	187.635	1.39679	0.411841	3.39157	0.000694926	0.0437231	Gm7434
ENSMUSG00000038520	3210.62	0.498812	0.147107	3.39081	0.000696852	0.0437231	Tbc1d17
ENSMUSG00000006678	2353.96	-0.675037	0.199222	-3.38836	0.000703118	0.0439012	Pola1
ENSMUSG00000028873	1267.3	-0.996067	0.293999	-3.38799	0.000704064	0.0439012	Cdca8
ENSMUSG00000024678	6609.5	0.77003	0.227675	3.38215	0.000719215	0.0447071	Ms4a4d
ENSMUSG00000027654	377.433	-1.1451	0.338903	-3.37885	0.000727889	0.0451067	Fam83d
ENSMUSG00000031709	2069.37	-1.33319	0.39477	-3.37714	0.000732431	0.0452484	Tbc1d9
ENSMUSG00000023411	2064.6	0.807389	0.239421	3.37226	0.00074554	0.045917	Nfatc4
ENSMUSG00000063458	382.76	0.71083	0.210898	3.37049	0.000750337	0.0460712	1700112E06Rik
ENSMUSG00000029910	3389.87	-0.979573	0.291188	-3.36406	0.000768045	0.0469555	Mad2l1
ENSMUSG00000022564	11344.2	0.672208	0.19985	3.36357	0.000769417	0.0469555	Grina
ENSMUSG00000034664	655.689	1.00358	0.298591	3.36105	0.000776458	0.0472416	Itga2b
ENSMUSG00000022391	4496.28	-0.631596	0.187974	-3.36003	0.000779351	0.0472743	Rangap1
ENSMUSG00000041498	424.454	-1.24783	0.371535	-3.35857	0.000783477	0.0473815	Kif14
ENSMUSG00000029673	1555.08	0.939244	0.27986	3.35612	0.000790451	0.0476597	Auts2
ENSMUSG00000036218	85.0699	-1.1874	0.354077	-3.35349	0.000797984	0.0479698	Pdzrn4
ENSMUSG00000086914	190.617	1.05665	0.315551	3.34857	0.000812301	0.0486847	Gm16124
ENSMUSG00000036790	6934.29	-0.986783	0.295411	-3.34038	0.000836648	0.0495593	Slitrk2
ENSMUSG00000027379	767.419	-1.20798	0.361393	-3.34257	0.000830065	0.0495593	Bub1
ENSMUSG00000099397	1870.36	-0.865377	0.259116	-3.33973	0.000838606	0.0495593	Gm7809
ENSMUSG00000040270	784.121	-1.45317	0.43486	-3.3417	0.000832682	0.0495593	Bach2
ENSMUSG00000079018	4241.35	0.912228	0.273161	3.33952	0.000839234	0.0495593	Ly6c1
ENSMUSG00000017861	600.569	-1.15001	0.344696	-3.33632	0.000848959	0.0496951	Mybl2
ENSMUSG00000035458	286.335	1.45167	0.435027	3.33697	0.000846957	0.0496951	Tnni3
ENSMUSG00000026622	914.789	-1.05206	0.315259	-3.33712	0.000846509	0.0496951	Nek2
