# Supplementary material for: Stroma remodeling and reduced cell division define durable response to PD-1 blockade in melanoma
Source: Nat Commun. 2020 Feb 12;11:853. doi: 10.1038/s41467-020-14632-2 (PMC7015935; doi:10.1038/s41467-020-14632-2)
Supplement: Supplementary file 7 — Supplementary Data 4 [file 41467_2020_14632_MOESM7_ESM.xlsx]

## Sheet: Sheet1
DEGs of lineage specific CAFs markers: DR vs NR
Gene Symbol	Gene ID	baseMean	log2FoldChange	lfcSE	stat	pvalue	Type
Crispld2	ENSMUSG00000031825	3187.49	1.16307	0.247563	4.69806	2.63e-06	CAFs
Cpxm1	ENSMUSG00000027408	54021.9	1.2178	0.268002	4.544	5.52e-06	CAFs
Dcn	ENSMUSG00000019929	248999	1.25934	0.280385	4.49145	7.07e-06	CAFs
Igfbp6	ENSMUSG00000023046	9983.28	1.30546	0.300974	4.33745	1.44e-05	CAFs
C1s1	ENSMUSG00000038521	18747	1.3945	0.370879	3.75999	0.000169919	CAFs
Lum	ENSMUSG00000036446	59891.3	1.0089	0.271914	3.71036	0.000206965	CAFs
Serpinf1	ENSMUSG00000000753	53334	0.861283	0.265131	3.24852	0.00116009	CAFs
Tagln	ENSMUSG00000032085	23408.4	-0.936306	0.303476	-3.08527	0.00203366	CAFs
Adam33	ENSMUSG00000027318	1439.32	1.03265	0.363971	2.83717	0.00455147	CAFs
Dpt	ENSMUSG00000026574	36144.5	0.998761	0.352934	2.82988	0.00465653	CAFs
Fap	ENSMUSG00000000392	8143.88	0.573468	0.204507	2.80415	0.00504499	CAFs
Islr	ENSMUSG00000037206	17150.8	0.633557	0.228791	2.76915	0.00562028	CAFs
Aox1	ENSMUSG00000063558	746.12	0.838676	0.316276	2.65172	0.00800821	CAFs
Plac9a	ENSMUSG00000095304	3923.7	1.08121	0.409649	2.63936	0.00830624	CAFs
Gm9780	ENSMUSG00000094800	6055.37	1.06915	0.413124	2.58796	0.00965465	CAFs
Col6a3	ENSMUSG00000048126	77170.7	0.755512	0.295493	2.55679	0.0105644	CAFs
Col3a1	ENSMUSG00000026043	1.82904e+06	0.73	0.287675	2.53758	0.0111622	CAFs
Plac9b	ENSMUSG00000072674	5095.35	1.04904	0.415999	2.52173	0.0116779	CAFs
C1ra	ENSMUSG00000055172	21454.9	0.715954	0.291753	2.45397	0.0141287	CAFs
Scara3	ENSMUSG00000034463	6540.21	0.715649	0.300056	2.38505	0.0170768	CAFs
Eln	ENSMUSG00000029675	9116.8	0.710894	0.323413	2.1981	0.0279421	CAFs
Ltbp2	ENSMUSG00000002020	688.002	-0.962014	0.438366	-2.19455	0.0281962	CAFs
Ccdc80	ENSMUSG00000022665	21013.8	0.606447	0.287015	2.11295	0.0346051	CAFs
C1rb	ENSMUSG00000098470	4024.91	0.652418	0.34182	1.90866	0.0563058	CAFs
Mfap5	ENSMUSG00000030116	14244	0.572421	0.321226	1.78199	0.0747514	CAFs
Cpe	ENSMUSG00000037852	7946.31	0.463583	0.268528	1.72639	0.0842772	CAFs
C1s2	ENSMUSG00000079343	1163.64	0.548677	0.320604	1.71138	0.0870101	CAFs
Cd248	ENSMUSG00000056481	14201.5	0.553397	0.328077	1.68679	0.0916435	CAFs
Pcolce	ENSMUSG00000029718	30028.8	0.432429	0.258955	1.6699	0.0949395	CAFs
Col6a2	ENSMUSG00000020241	138695	0.544097	0.328496	1.65633	0.0976554	CAFs
Cldn11	ENSMUSG00000037625	162.018	0.727173	0.442414	1.64365	0.100249	CAFs
Tmem119	ENSMUSG00000054675	7692.88	0.441301	0.275047	1.60446	0.108613	CAFs
Acta2	ENSMUSG00000035783	12730.2	-0.477658	0.30239	-1.57961	0.114196	CAFs
Ptgis	ENSMUSG00000017969	346.1	0.664587	0.437057	1.52059	0.128362	CAFs
Igf2	ENSMUSG00000048583	957.778	0.588957	0.389808	1.51089	0.130817	CAFs
Cxcl14	ENSMUSG00000021508	44487.5	0.457066	0.30805	1.48374	0.137878	CAFs
Fbln1	ENSMUSG00000006369	13471.9	-0.519371	0.353872	-1.46768	0.142191	CAFs
Cxcl12	ENSMUSG00000061353	11091.4	0.336874	0.230901	1.45895	0.144578	CAFs
F3	ENSMUSG00000028128	9811.63	0.367913	0.261283	1.4081	0.159102	CAFs
Msc	ENSMUSG00000025930	4678.68	-0.645436	0.463706	-1.39191	0.163951	CAFs
Col1a1	ENSMUSG00000001506	653973	0.523195	0.380859	1.37372	0.169528	CAFs
Olfml3	ENSMUSG00000027848	23535.1	-0.553588	0.419138	-1.32078	0.186576	CAFs
Lpar1	ENSMUSG00000038668	20077.4	0.375852	0.29401	1.27836	0.201121	CAFs
Col1a2	ENSMUSG00000029661	506244	0.418974	0.328237	1.27643	0.201802	CAFs
Podn	ENSMUSG00000028600	5380.1	0.436216	0.344403	1.26659	0.205303	CAFs
Gfpt2	ENSMUSG00000020363	2539.05	0.352707	0.304794	1.1572	0.247192	CAFs
Igfbp5	ENSMUSG00000026185	24751	0.454523	0.4029	1.12813	0.259266	CAFs
Abi3bp	ENSMUSG00000035258	10499.8	0.333841	0.297378	1.12262	0.261601	CAFs
Mgst1	ENSMUSG00000008540	6401.06	0.383337	0.351916	1.08929	0.276028	CAFs
Fgf7	ENSMUSG00000027208	3178.03	0.295683	0.303206	0.975188	0.329467	CAFs
Rcn3	ENSMUSG00000019539	30518.6	0.20292	0.210346	0.964699	0.334696	CAFs
Thy1	ENSMUSG00000032011	83328.6	0.240602	0.249474	0.964436	0.334827	CAFs
Nid2	ENSMUSG00000021806	10105.8	0.307923	0.319994	0.962278	0.33591	CAFs
Amotl2	ENSMUSG00000032531	4257.35	-0.307699	0.321102	-0.958261	0.337931	CAFs
Pdgfra	ENSMUSG00000029231	9536.36	0.306154	0.361265	0.84745	0.396744	CAFs
Papss2	ENSMUSG00000024899	1822.94	0.237214	0.286716	0.827347	0.40804	CAFs
Svep1	ENSMUSG00000028369	12782.7	0.28295	0.342009	0.827318	0.408057	CAFs
Col6a1	ENSMUSG00000001119	158441	0.242022	0.294352	0.822218	0.410953	CAFs
Pcsk5	ENSMUSG00000024713	3491.65	-0.318115	0.389446	-0.816839	0.41402	CAFs
Prelp	ENSMUSG00000041577	11964.3	0.182682	0.238611	0.765603	0.443913	CAFs
Spock1	ENSMUSG00000056222	11.8921	-0.287906	0.377023	-0.763631	0.445087	CAFs
Ckap4	ENSMUSG00000046841	20210.8	-0.20549	0.289296	-0.710309	0.477512	CAFs
Palld	ENSMUSG00000058056	12275.4	-0.164046	0.235554	-0.696426	0.486162	CAFs
C3	ENSMUSG00000024164	7790.84	0.252518	0.405815	0.622251	0.533777	CAFs
Vasn	ENSMUSG00000039646	3589.04	0.158226	0.277616	0.569944	0.568715	CAFs
Cybrd1	ENSMUSG00000027015	44.6957	0.21804	0.448651	0.485991	0.626974	CAFs
Mfap4	ENSMUSG00000042436	4641.9	-0.181211	0.423969	-0.427416	0.669076	CAFs
Lox	ENSMUSG00000024529	17221.2	-0.174748	0.413601	-0.422503	0.672658	CAFs
Fbn1	ENSMUSG00000027204	43221.5	0.120505	0.320995	0.375412	0.707354	CAFs
Adamts2	ENSMUSG00000036545	26058	-0.116464	0.318116	-0.366105	0.714287	CAFs
Prrx1	ENSMUSG00000026586	13104.1	-0.0770078	0.22864	-0.336808	0.736261	CAFs
Ctgf	ENSMUSG00000019997	33469.9	-0.120447	0.358624	-0.335858	0.736978	CAFs
Mxra8	ENSMUSG00000029070	16783.5	-0.0738789	0.225328	-0.327872	0.743009	CAFs
Cyp1b1	ENSMUSG00000024087	12012.5	-0.095747	0.3451	-0.277447	0.781437	CAFs
Fbln5	ENSMUSG00000021186	5044.65	0.0705178	0.296728	0.237651	0.812151	CAFs
Sulf1	ENSMUSG00000016918	4330.6	0.0699774	0.31112	0.224921	0.822041	CAFs
Rarres2	ENSMUSG00000009281	22163.3	-0.0536206	0.292035	-0.18361	0.854319	CAFs
Col5a2	ENSMUSG00000026042	108477	-0.0490078	0.286136	-0.171274	0.864008	CAFs
Olfml2b	ENSMUSG00000038463	25828.8	0.039313	0.282544	0.139139	0.88934	CAFs
Mmp2	ENSMUSG00000031740	70595.9	-0.0401457	0.297895	-0.134765	0.892798	CAFs
Antxr1	ENSMUSG00000033420	11335.1	0.0262673	0.25059	0.104822	0.916517	CAFs
Pdgfrb	ENSMUSG00000024620	26067.7	-0.0246607	0.270965	-0.0910106	0.927484	CAFs
Fhl2	ENSMUSG00000008136	7478.33	-0.0193472	0.220301	-0.0878217	0.930018	CAFs
Col14a1	ENSMUSG00000022371	19816	0.0300017	0.365051	0.0821852	0.934499	CAFs
Thbs2	ENSMUSG00000023885	48384.6	-0.0238306	0.305311	-0.0780536	0.937785	CAFs
Tpst1	ENSMUSG00000034118	7772.26	-0.0131938	0.227758	-0.0579291	0.953805	CAFs
Pdgfrl	ENSMUSG00000031595	2006.11	0.0123119	0.312522	0.0393952	0.968575	CAFs
Tpm2	ENSMUSG00000028464	54854.9	0.692147	0.463796	1.49235	NA	CAFs
