# Supplementary material for: Stroma remodeling and reduced cell division define durable response to PD-1 blockade in melanoma
Source: Nat Commun. 2020 Feb 12;11:853. doi: 10.1038/s41467-020-14632-2 (PMC7015935; doi:10.1038/s41467-020-14632-2)
Supplement: Supplementary file 8 — Supplementary Data 5 [file 41467_2020_14632_MOESM8_ESM.xlsx]

## Sheet: Sheet1
G1S program gene list
Gene.Name		Row.names	baseMean	log2FoldChange	lfcSE	stat	pvalue
Hells	36	ENSMUSG00000025001	872.602	-1.40461	0.29311	-4.79209	1.65053e-06
Blm	1323	ENSMUSG00000030528	672.393	-0.626559	0.26653	-2.3508	0.018733
Gmnn	34	ENSMUSG00000006715	697.244	-1.08215	0.222931	-4.85421	1.2087e-06
Rpa2	7216	ENSMUSG00000028884	1716.41	-0.241658	0.211739	-1.1413	0.253744
Wdr76	1250	ENSMUSG00000027242	829.266	-0.723652	0.302917	-2.38894	0.0168969
Rrm2	28	ENSMUSG00000020649	2218.16	-1.30748	0.268289	-4.87338	1.09708e-06
Pola1	321	ENSMUSG00000006678	2353.96	-0.675037	0.199222	-3.38836	0.000703118
Cdc45	238	ENSMUSG00000000028	625.727	-1.06836	0.297439	-3.59188	0.000328302
Tyms	1970	ENSMUSG00000025747	1557.68	-0.45509	0.218192	-2.08573	0.0370029
Mcm2	267	ENSMUSG00000002870	3512.6	-0.963435	0.273999	-3.51619	0.000437782
Gins2	16326	ENSMUSG00000031821	2917.33	-0.0617091	0.208306	-0.296242	0.767045
Ung	566	ENSMUSG00000029591	512.964	-0.973083	0.329537	-2.95288	0.00314827
Chaf1b	582	ENSMUSG00000022945	853.371	-0.775969	0.264717	-2.93132	0.00337529
Cdca7	92	ENSMUSG00000055612	621.274	-1.2406	0.29358	-4.22576	2.38131e-05
Mcm6	89	ENSMUSG00000026355	3873.86	-0.910382	0.215069	-4.23297	2.30626e-05
Mcm5	81	ENSMUSG00000005410	2690.9	-1.13055	0.261628	-4.32122	1.55166e-05
Ccne2	114	ENSMUSG00000028212	1241.27	-1.28247	0.308369	-4.1589	3.19783e-05
Nasp	313	ENSMUSG00000028693	3308.61	-0.483563	0.14176	-3.41113	0.000646937
Dscc1	602	ENSMUSG00000022422	200.892	-0.874975	0.30183	-2.8989	0.00374471
Dtl	58	ENSMUSG00000037474	645.261	-1.35448	0.299396	-4.52403	6.06725e-06
Tipin	5012	ENSMUSG00000032397	3115.3	-0.349509	0.243649	-1.43448	0.151436
Brip1	4	ENSMUSG00000034329	449.749	-1.5766	0.266737	-5.91069	3.40673e-09
Slbp	7913	ENSMUSG00000004642	2143.19	-0.291998	0.273742	-1.06669	0.286112
Rrm1	205	ENSMUSG00000030978	6787.72	-0.69682	0.187826	-3.70992	0.000207329
Msh2	4040	ENSMUSG00000024151	1936.7	-0.377447	0.236319	-1.59719	0.110223
Prim1	819	ENSMUSG00000025395	1262.31	-0.738722	0.274803	-2.68818	0.00718424
Exo1	805	ENSMUSG00000039748	278.12	-1.02603	0.380929	-2.69351	0.00707043
Fen1	6004	ENSMUSG00000024742	1159.64	-0.28725	0.22176	-1.29532	0.195209
Ubr7	7929	ENSMUSG00000041712	3209.93	-0.1775	0.166835	-1.06393	0.287362
Rad51ap1	390	ENSMUSG00000030346	666.842	-1.10927	0.344561	-3.21936	0.00128476
Clspn	90	ENSMUSG00000042489	958.657	-1.20949	0.285305	-4.23931	2.24212e-05
E2f8	1482	ENSMUSG00000046179	809.482	-0.820953	0.360162	-2.2794	0.0226433
Cdc6	132	ENSMUSG00000017499	353.974	-1.22408	0.299912	-4.08146	4.47541e-05
Mcm4	440	ENSMUSG00000022673	3432.68	-0.678864	0.215498	-3.15021	0.00163156
Usp1	7161	ENSMUSG00000028560	4245.91	-0.232681	0.202437	-1.1494	0.250393
Uhrf1	51	ENSMUSG00000001228	3748.03	-1.48883	0.324457	-4.5887	4.46012e-06
Pcna	15	ENSMUSG00000027342	5168.35	-0.871566	0.167179	-5.21336	1.85453e-07
Rfc2	18983	ENSMUSG00000023104	4120.08	-0.0142697	0.17165	-0.0831327	0.933746
Casp8ap2	161	ENSMUSG00000028282	1475.24	-1.32899	0.3388	-3.92264	8.75824e-05
Pcna-ps2	240	ENSMUSG00000067608	1038.03	-0.614762	0.171418	-3.58634	0.000335354
