# Supplementary material for: Stroma remodeling and reduced cell division define durable response to PD-1 blockade in melanoma
Source: Nat Commun. 2020 Feb 12;11:853. doi: 10.1038/s41467-020-14632-2 (PMC7015935; doi:10.1038/s41467-020-14632-2)
Supplement: Supplementary file 9 — Supplementary Data 6 [file 41467_2020_14632_MOESM9_ESM.xlsx]

## Sheet: Sheet1
G2M program gene list
Gene.Name		Row.names	baseMean	log2FoldChange	lfcSE	stat	pvalue
Bub1	337	ENSMUSG00000027379	767.419	-1.20798	0.361393	-3.34257	0.000830065
Cenpf	44	ENSMUSG00000026605	3294.27	-1.36932	0.294615	-4.64782	3.35454e-06
Aurkb	307	ENSMUSG00000020897	1019.72	-0.992577	0.290164	-3.42074	0.000624515
Smc4	877	ENSMUSG00000034349	5494.73	-0.572483	0.217236	-2.6353	0.00840621
Nusap1	135	ENSMUSG00000027306	2541.43	-1.12935	0.278244	-4.05886	4.93128e-05
Ckap5	1286	ENSMUSG00000040549	6697.08	-0.433409	0.182996	-2.36841	0.0178645
Cdca8	322	ENSMUSG00000028873	1267.3	-0.996067	0.293999	-3.38799	0.000704064
Hmmr	277	ENSMUSG00000020330	1650.08	-1.24483	0.355106	-3.5055	0.000455742
Anln	54	ENSMUSG00000036777	4186.26	-1.15131	0.250969	-4.58747	4.48649e-06
Cbx5	1582	ENSMUSG00000009575	12042.1	-0.537213	0.240349	-2.23513	0.0254085
Rangap1	331	ENSMUSG00000022391	4496.28	-0.631596	0.187974	-3.36003	0.000779351
G2e3	813	ENSMUSG00000035293	2028.38	-0.516824	0.192511	-2.68465	0.00726062
Tpx2	216	ENSMUSG00000027469	3364.55	-1.10902	0.301	-3.68445	0.000229201
Hmgb2	411	ENSMUSG00000054717	5360.94	-0.927474	0.289936	-3.19889	0.00137957
Ccnb2	152	ENSMUSG00000032218	2061.86	-1.045	0.263351	-3.96809	7.24495e-05
Ckap2l	105	ENSMUSG00000048327	2082.78	-1.22757	0.292801	-4.1925	2.75892e-05
Dlgap5	125	ENSMUSG00000037544	906.959	-1.29764	0.316646	-4.09809	4.16574e-05
Cks1b	11639	ENSMUSG00000028044	1890.13	-0.181117	0.260938	-0.694102	0.487618
Hjurp	15047	ENSMUSG00000044783	11355.8	-0.109674	0.273525	-0.400964	0.688446
Gtse1	348	ENSMUSG00000022385	895.061	-0.995421	0.299664	-3.32179	0.000894414
Ctcf	6760	ENSMUSG00000005698	7736.99	-0.148798	0.124323	-1.19686	0.231361
Anp32e	369	ENSMUSG00000015749	4596.93	-0.825762	0.253577	-3.25646	0.00112812
Cdca2	6370	ENSMUSG00000048922	620.222	-0.493652	0.396519	-1.24496	0.213145
Tubb4b	2325	ENSMUSG00000036752	17498.4	-0.307843	0.155972	-1.97371	0.048415
Ttk	2371	ENSMUSG00000038379	477.306	-0.867277	0.442919	-1.95809	0.050219
Psrc1	8397	ENSMUSG00000068744	983.655	-0.368664	0.364935	-1.01022	0.31239
Nuf2	158	ENSMUSG00000026683	1527.1	-1.32055	0.335915	-3.9312	8.45246e-05
Birc5	426	ENSMUSG00000017716	2407.01	-0.9972	0.3139	-3.17681	0.00148903
Ndc80	71	ENSMUSG00000024056	856.471	-1.32395	0.301208	-4.39546	1.10539e-05
Top2a	65	ENSMUSG00000020914	5746.52	-1.33468	0.300288	-4.44465	8.8036e-06
Lbr	15727	ENSMUSG00000004880	2433.08	0.0822304	0.236842	0.347195	0.728445
Cdc20	113	ENSMUSG00000006398	1825.81	-0.906554	0.217685	-4.16452	3.12011e-05
Kif23	1453	ENSMUSG00000032254	1660.89	-0.755388	0.329862	-2.29002	0.0220204
Cdk1	134	ENSMUSG00000019942	2062.4	-1.04132	0.256508	-4.0596	4.91573e-05
Tacc3	175	ENSMUSG00000037313	2146.52	-0.848567	0.220642	-3.84589	0.000120114
Cdca3	533	ENSMUSG00000023505	2329.04	-0.897803	0.29857	-3.00701	0.00263827
Cenpa	1188	ENSMUSG00000029177	2106.32	-0.718869	0.296148	-2.42739	0.0152078
Aurka	310	ENSMUSG00000027496	887.513	-1.07894	0.316089	-3.41343	0.000641518
Cenpe	233	ENSMUSG00000045328	1614.19	-1.29378	0.359074	-3.6031	0.000314446
Kif2c	359	ENSMUSG00000028678	878.742	-1.04872	0.317977	-3.29809	0.000973463
Ncapd2	1184	ENSMUSG00000038252	4411.89	-0.754869	0.310996	-2.42726	0.0152132
Mki67	447	ENSMUSG00000031004	10538.9	-1.08625	0.346389	-3.13593	0.00171311
Gas2l3	19097	ENSMUSG00000074802	1312.99	0.0333919	0.444908	0.0750535	0.940172
Ube2c	10861	ENSMUSG00000001403	4055.01	-0.286875	0.374778	-0.765453	0.444002
Kif20b	214	ENSMUSG00000024795	1302.03	-1.05344	0.285521	-3.68955	0.000224652
Ckap2	160	ENSMUSG00000037725	1914.05	-1.30378	0.332192	-3.92477	8.68114e-05
Cks2	660	ENSMUSG00000062248	1622.12	-0.927311	0.327592	-2.83069	0.00464473
Tmpo	2151	ENSMUSG00000019961	13353	-0.591481	0.29195	-2.02597	0.0427682
Nek2	343	ENSMUSG00000026622	914.789	-1.05206	0.315259	-3.33712	0.000846509
Ect2	316	ENSMUSG00000027699	1062.98	-1.07451	0.316425	-3.3958	0.000684294
Kif11	76	ENSMUSG00000012443	1963.64	-1.29701	0.298935	-4.33877	1.4328e-05
Cdc25c	1507	ENSMUSG00000044201	330.434	-0.987415	0.434732	-2.27132	0.0231276
